# Supplementary material for: HCF-1 encoded by baculovirus AcMNPV is required for productive nucleopolyhedrovirus infection of non-permissive Tn368 cells
Source: Sci Rep. 2017 Jun 19;7:3807. doi: 10.1038/s41598-017-03710-z (PMC5476645; doi:10.1038/s41598-017-03710-z)
Supplement: Supplementary file 1 — Dataset 1 [file 41598_2017_3710_MOESM1_ESM.zip]

Archive with 3 entries (2 files):
- Supplementary_tachibana.pdf
- __MACOSX/
- __MACOSX/._Supplementary_tachibana.pdf
